# Supplementary material for: Analysing Educational Interventions with Gifted Students. Systematic Review
Source: Children (Basel). 2021 May 3;8(5):365. doi: 10.3390/children8050365 (PMC8147618; doi:10.3390/children8050365)
Supplement: Supplementary file 1 [file children-08-00365-s001.zip]

Archive with 1 entries (1 files):
- children-1180881-SI.pdf
